# Supplementary material for: Integrated stress response is critical for gemcitabine resistance in pancreatic ductal adenocarcinoma
Source: Cell Death Dis. 2015 Oct 15;6(10):e1913–. doi: 10.1038/cddis.2015.264 (PMC4632294; doi:10.1038/cddis.2015.264)
Supplement: Supplementary Table 1 [file cddis2015264x7.xlsx]

## Sheet: Supplementary Table 1
List of genes (Figure 4b) involved in Integrated Stress Pathway (ISR)
Criteria set: P value <0.001
Represented in fold cahgnes in log ratio
Gene ID	ISIRB.vs.Control	Gem vs Control	Gem+ISRIB vs control
AARS | 16	NA	1.50222	NA
ACSL1 | 2180	NA	1.32103	1.45146
ACTB | 60	NA	-1.68636	-1.63041
ADI1 | 55256	NA	1.4629	1.52241
AGFG1 | 3267	NA	NA	-1.21378
AGR2 | 10551	NA	-1.71892	-1.58637
AHI1 | 54806	NA	NA	1.95964
AKTIP | 64400	NA	-1.40751	-1.57549
ANAPC16 | 119504	NA	NA	-1.2946
ARFRP1 | 10139	NA	NA	-1.28771
ARHGEF2 | 9181	NA	1.65554	NA
ARL14EP | 120534	NA	1.33058	1.31534
ARPC5 | 10092	NA	NA	1.20139
ASNS | 440	-2.31826	1.29693	-2.23016
ATF3 | 467	-2.2527	7.90312	2.53595
ATF4 | 468	-1.43631	1.32025	NA
ATF5 | 22809	NA	-1.32471	-1.24711
ATP2A3 | 489	NA	-1.27456	NA
BAIAP2 | 10458	NA	-1.4312	-1.42067
BCL10 | 8915	NA	1.71236	1.60292
BRCA1 | 672	NA	1.8915	2.42401
CAPRIN2 | 65981	NA	-1.2762	NA
CARS | 833	-1.29788	1.37728	NA
CASP4 | 837	NA	1.51135	NA
CASP7 | 840	NA	1.34867	1.33557
CCND2 | 894	NA	NA	-5.1192
CCNG2 | 901	NA	-1.87969	-1.55458
CCRN4L | 25819	NA	1.44123	1.52529
CCT5 | 22948	NA	-1.22809	NA
CDAN1 | 146059	NA	-1.31667	-1.36702
CDC25C | 995	NA	-1.39579	NA
CDC45 | 8318	NA	2.05147	2.08954
CDC5L | 988	NA	1.60412	1.9236
CDK2AP2 | 10263	NA	-1.29387	-1.22736
CDKN2D | 1032	NA	1.45094	1.49074
CEBPB | 1051	NA	1.61972	NA
CEBPG | 1054	-1.27755	1.39837	NA
CHCHD5 | 84269	NA	NA	-1.35946
CHEK1 | 1111	NA	1.28774	1.52911
CLK1 | 1195	NA	1.29727	1.28396
COASY | 80347	NA	NA	-1.30433
CPNE1 | 8904	NA	-1.39385	-1.54098
CRY1 | 1407	NA	1.26476	1.24031
CSNK2A1 | 1457	NA	-1.25366	NA
CSTF1 | 1477	NA	1.25209	1.28634
CYTH2 | 9266	NA	-2.06466	-2.44767
DDIT3 | 1649	-1.44935	5.93853	4.09903
DDIT4 | 54541	NA	-2.19679	-2.87591
DNAJB2 | 3300	NA	1.63904	NA
DNAJB9 | 4189	NA	1.55975	1.86302
DNAJC3 | 5611	NA	1.27745	1.31469
DPF2 | 5977	NA	1.24006	1.2835
DTD2 | 112487	NA	-1.26785	-1.31879
DTL | 51514	NA	4.17384	5.05537
DUSP11 | 8446	NA	1.29466	1.3479
DUSP2 | 1844	NA	2.72383	2.45943
E4F1 | 1877	NA	-1.28048	-1.38618
EGR2 | 1959	NA	4.33332	7.1179
EIF2AK3 | 9451	NA	1.33126	1.37542
EIF2S2 | 8894	-1.2138	1.31179	NA
EIF4EBP1 | 1978	NA	1.26721	NA
EMP2 | 2013	NA	1.66419	1.84897
ENO2 | 2026	NA	1.4273	1.349
ERMP1 | 79956	NA	-1.3235	-1.22175
ETS2 | 2114	NA	-1.36969	-1.31792
FAM107B | 83641	NA	-1.42802	-1.36106
FAM50A | 9130	NA	1.31636	NA
FAM63A | 55793	NA	-1.42854	NA
FARSB | 10056	NA	1.21105	NA
FAS | 355	NA	1.94233	2.34233
FBXO8 | 26269	NA	1.85441	1.73742
FOS | 2353	NA	2.70609	2.55166
GADD45A | 1647	NA	5.43942	3.45799
GADD45B | 4616	NA	-1.51947	-1.53836
GARS | 2617	-1.32374	1.31722	NA
GCH1 | 2643	NA	3.82143	4.02378
GEM | 2669	NA	2.30538	2.10727
GLCE | 26035	NA	NA	1.23627
GNL2 | 29889	NA	1.78287	1.86735
GPHN | 10243	NA	1.26684	1.30582
GRINA | 2907	NA	-1.22768	-1.2941
GRK5 | 2869	NA	-1.361	-1.31205
GTF2B | 2959	NA	1.57919	1.5836
GYG1 | 2992	NA	1.41459	1.4174
GYS1 | 2997	NA	-1.36268	-1.29037
HAX1 | 10456	NA	NA	-1.23188
HELLS | 3070	NA	2.25613	2.85566
HERPUD1 | 9709	NA	1.5459	1.283
HIST1H2BC | 8347	NA	-3.53409	NA
HIVEP2 | 3097	NA	2.00023	1.72111
HLA-E | 3133	NA	1.28196	1.24933
HMBS | 3145	NA	-1.34342	-1.54007
HMGCL | 3155	NA	1.68639	NA
HSPA5 | 3309	NA	1.30735	NA
HSPA9 | 3313	NA	1.37119	NA
IARS | 3376	NA	NA	-1.24376
ICE1 | 23379	NA	-1.51383	NA
IER2 | 9592	NA	-1.50219	-1.51049
IFI35 | 3430	NA	1.28691	NA
IGF2R | 3482	NA	1.34086	NA
INVS | 27130	NA	-1.34394	-1.363
IRF3 | 3661	NA	-1.37508	-1.39661
IRF5 | 3663	NA	2.10893	2.04649
IRX3 | 79191	NA	NA	1.45894
ISG15 | 9636	NA	NA	1.37306
ITPA | 3704	NA	NA	-1.33704
ITPR1 | 3708	NA	1.32757	1.49083
JUNB | 3726	NA	1.29584	1.4125
KDM1A | 23028	NA	-1.20416	NA
KDM5B | 10765	NA	-1.59479	-1.71021
KITLG | 4254	NA	2.02577	2.6513
KLF4 | 9314	NA	2.96244	2.49583
KLF5 | 688	NA	2.6656	3.12518
LARS | 51520	NA	1.23792	NA
LONP1 | 9361	NA	NA	-1.42362
MAF1 | 84232	NA	-1.38112	-1.54067
MAFF | 23764	NA	4.04194	2.30558
MANF | 7873	NA	1.26675	NA
MAP2K1 | 5604	NA	1.29102	1.36906
MCM10 | 55388	NA	2.42713	2.85645
MDM2 | 4193	NA	1.53089	1.71428
MLF1 | 4291	NA	1.34452	1.38256
MLH1 | 4292	NA	1.37586	1.35313
MORC4 | 79710	NA	2.5406	2.51956
MRE11A | 4361	NA	NA	1.67712
MTM1 | 4534	NA	-1.28342	NA
MTMR14 | 64419	NA	-1.44986	-1.63433
MYC | 4609	NA	NA	-1.35908
NABP1 | 64859	NA	1.42617	NA
NARS | 4677	-1.2155	NA	NA
NDST1 | 3340	NA	1.19923	NA
NFATC2IP | 84901	NA	1.39199	1.55314
NFIL3 | 4783	NA	1.83216	1.58455
NFKB2 | 4791	NA	1.53704	NA
NIFK | 84365	NA	2.02514	1.96984
NR4A1 | 3164	NA	4.07057	3.87745
NUMB | 8650	NA	-1.30772	-1.30448
NUPR1 | 26471	-2.2917	1.35388	-2.14146
NUSAP1 | 51203	NA	1.32559	1.66063
OGT | 8473	NA	-1.49223	-1.35784
ORC5 | 5001	NA	NA	1.27009
ORMDL2 | 29095	NA	NA	-1.32544
ORMDL3 | 94103	NA	-1.2932	-1.26339
PAG1 | 55824	NA	1.66353	1.72133
PARD6A | 50855	NA	1.46149	NA
PCK2 | 5106	-2.20871	1.38329	-1.70762
PCYT1A | 5130	NA	NA	1.24524
PDCD2 | 5134	NA	NA	-1.3122
PELI1 | 57162	NA	NA	1.96295
PIM3 | 415116	NA	-1.35823	-1.46461
PITHD1 | 57095	NA	1.5274	1.49601
PLK2 | 10769	NA	-1.59753	-1.46203
PON2 | 5445	NA	-1.21695	NA
PPP1R15A | 23645	NA	3.71388	2.5593
PRADC1 | 84279	NA	1.71839	1.90299
PRKCE | 5581	NA	1.69572	1.60838
PTHLH | 5744	NA	2.29083	NA
PTRH2 | 51651	NA	NA	1.34507
RAB33B | 83452	NA	1.65076	1.79739
RAD17 | 5884	NA	-1.71463	-1.77832
RAD51 | 5888	NA	1.80125	1.91363
RAE1 | 8480	NA	1.45331	1.52741
RARS | 5917	NA	-1.2683	-1.23349
RASSF1 | 11186	NA	1.97527	1.60791
RBM10 | 8241	NA	NA	-1.23698
RBPJ | 3516	NA	NA	1.48804
RCC2 | 55920	NA	-1.32869	-1.24078
RECQL | 5965	NA	NA	1.5919
RELB | 5971	NA	1.66415	NA
RNF103 | 7844	NA	NA	1.31012
RNF13 | 11342	NA	-1.40462	-1.36277
RNF138 | 51444	NA	1.59464	1.66056
RNF166 | 115992	NA	1.32213	NA
RNF5 | 6048	NA	-1.28028	-1.27294
RNMTL1 | 55178	NA	2.06945	2.12709
RP9 | 6100	NA	1.35535	NA
RPP14 | 11102	NA	1.48983	1.57025
RPS6KA2 | 6196	-2.51709	NA	-4.91732
SAMHD1 | 25939	NA	1.61606	1.8619
SARS | 6301	NA	1.38617	NA
SEC14L1 | 6397	NA	NA	-1.31744
SERTAD1 | 29950	NA	1.60639	1.85707
SET | 6418	NA	-1.26476	-1.24788
SHMT2 | 6472	NA	1.45344	1.22843
SIAH2 | 6478	NA	1.25888	NA
SLC1A4 | 6509	-1.57607	2.14399	1.70402
SLC25A28 | 81894	NA	1.40912	1.4728
SLC35B1 | 10237	NA	NA	-1.35617
SLC35C2 | 51006	NA	NA	-1.26269
SLC3A2 | 6520	NA	3.10506	2.70565
SLC6A9 | 6536	NA	-1.43331	-2.33325
SLC7A5 | 8140	NA	1.23069	NA
SLU7 | 10569	NA	1.25374	1.37397
SNX10 | 29887	NA	1.72695	2.00239
SNX14 | 57231	NA	-1.38465	NA
SPAST | 6683	NA	-1.45397	NA
SQSTM1 | 8878	NA	1.58939	1.37888
SRSF6 | 6431	NA	-1.27772	-1.22384
STC2 | 8614	-1.99165	1.3712	-1.32235
SUPV3L1 | 6832	NA	1.26693	NA
TAF1B | 9014	NA	-1.35485	NA
TAF1D | 79101	NA	2.26805	1.53109
TBCE | 6905	NA	-1.38248	-1.43926
TES | 26136	NA	2.60574	2.01184
TIMM44 | 10469	NA	1.39061	1.22824
TLK2 | 11011	NA	-1.4356	-1.50969
TMEM11 | 8834	NA	1.40099	1.53037
TOB1 | 10140	NA	-1.3024	NA
TRAF4 | 9618	NA	1.51641	1.47202
TRAFD1 | 10906	NA	1.28362	1.32801
TRIB3 | 57761	-1.70273	NA	-1.79749
TUBB3 | 10381	NA	-1.25411	NA
TXNIP | 10628	NA	2.72242	1.83946
UBALD2 | 283991	NA	-1.62912	-2.12883
UBE2H | 7328	NA	1.38864	1.32952
UCHL5 | 51377	NA	NA	1.38516
UHRF1BP1 | 54887	NA	1.35244	NA
UIMC1 | 51720	NA	1.31762	NA
UPF3B | 65109	NA	1.66916	1.99583
UTP14A | 10813	NA	1.61293	1.23354
UVRAG | 7405	NA	1.24964	1.2577
VEGFA | 7422	-1.31144	NA	NA
VPS45 | 11311	NA	NA	1.33446
WARS | 7453	NA	1.20757	-1.20756
WDR45 | 11152	NA	NA	-1.31755
WDR74 | 54663	NA	NA	-1.27549
XBP1 | 7494	NA	1.68136	1.44078
XPOT | 11260	NA	NA	-1.22574
XRCC6 | 2547	NA	-1.32255	-1.27404
YARS | 8565	NA	1.35197	NA
ZNF131 | 7690	NA	NA	1.2368
ZNF878 | 729747	NA	NA	1.90701
