# Supplementary material for: Integrated stress response is critical for gemcitabine resistance in pancreatic ductal adenocarcinoma
Source: Cell Death Dis. 2015 Oct 15;6(10):e1913–. doi: 10.1038/cddis.2015.264 (PMC4632294; doi:10.1038/cddis.2015.264)
Supplement: Supplementary Table 2 [file cddis2015264x8.xlsx]

## Sheet: Supplementary Table 2
List of genes (Figure 4e) involved in eIF2 signaling network
Criteria set: P value <0.001
Fold changes in gene expression compared to no treatment groups shown in log ratio
Gene ID	ISIRB.vs.Control	Gem vs Control	Gem+ISRIB vs control
EIF1 | 10209	NA	NA	-1.21242
EIF2AK2 | 5610	NA	1.49242	1.66392
EIF2AK3 | 9451	NA	1.33126	1.37542
EIF2B2 | 8892	NA	1.35965	1.29087
EIF2S1 | 1965	NA	1.32548	1.41451
EIF3D | 8664	NA	1.29351	1.26378
EIF3G | 8666	NA	-1.29077	-1.44353
EIF4A2 | 1974	NA	NA	-1.30078
EIF4A3 | 9775	NA	NA	1.22349
EIF4G1 | 1981	NA	-1.27628	-1.30125
EIF4G2 | 1982	NA	-1.25029	-1.30919
INSR | 3643	NA	2.18522	2.05881
MAP2K1 | 5604	NA	1.29102	1.36906
MRAS | 22808	NA	1.54289	1.57349
PAIP1 | 10605	NA	-1.21914	-1.25392
PIK3CB | 5291	NA	-1.30978	-1.29234
PIK3R3 | 8503	NA	1.23238	1.59053
PIK3R4 | 30849	NA	NA	1.25824
PPP1CA | 5499	NA	-1.22244	-1.25488
PPP1CC | 5501	NA	-1.33889	NA
PPP1R15A | 23645	NA	3.71388	2.5593
RPL10 | 6134	NA	NA	-1.24588
RPL12 | 6136	NA	NA	-1.24753
RPL13 | 6137	NA	NA	-1.24146
RPL13A | 23521	NA	-1.22118	-1.33767
RPL18A | 6142	NA	NA	-1.28884
RPL19 | 6143	NA	NA	-1.2685
RPL22 | 6146	NA	-1.23865	-1.21392
RPL23 | 9349	NA	NA	-1.22286
RPL27A | 6157	NA	-1.32917	-1.41843
RPL28 | 6158	NA	-1.21206	-1.30594
RPL3 | 6122	NA	-1.30049	-1.44097
RPL31 | 6160	NA	NA	-1.22367
RPL36 | 25873	NA	NA	-1.20529
RPL7A | 6130	NA	-1.27689	-1.27552
RPS11 | 6205	NA	-1.23274	-1.29219
RPS2 | 6187	NA	NA	-1.22242
RPS28 | 6234	NA	NA	-1.21199
RPS29 | 6235	NA	-1.21012	-1.27117
RPS8 | 6202	NA	-1.20551	-1.33088
RPS9 | 6203	NA	1.27515	1.21978
RPSA | 3921	NA	NA	-1.23392
RRAS2 | 22800	NA	1.48172	1.42539
