# Supplementary material for: Integrated stress response is critical for gemcitabine resistance in pancreatic ductal adenocarcinoma
Source: Cell Death Dis. 2015 Oct 15;6(10):e1913–. doi: 10.1038/cddis.2015.264 (PMC4632294; doi:10.1038/cddis.2015.264)
Supplement: Supplementary Table 3 [file cddis2015264x9.xlsx]

## Sheet: Supplementary Table 3
Genes differentially regulated in Gem+ISIRB treatment over Gem alone
List of genes down regulated in Gem+ISIRB over Gem treatment
Symbol	Fold Change(Gemcitabine/Control)	p-value(Gem/Con)	False Discovery Rate (q-value)(Gem/Con)	Fold Change(Gem+ISR/Control)	p-value(Gem+ISRIB/Con)	False Discovery Rate (q-value)(Gem+ISRIB/Con)	Fold Difference
TMEM40	10.809	2.69e-17	4.84e-16	8.501	9.82e-13	9.96e-12	-2.308
VEGFA	1.231	2.12e-05	9.72e-05	-1.083	0.111	0.209	-2.314
SMOX	1.286	1.19e-07	7.71e-07	-1.049	0.335	0.507	-2.335
NCAM1	1.079	0.901	0.98	-1.266	0.578	0.756	-2.345
GARS	1.317	1.78e-12	2.03e-11	-1.083	0.0414	0.0896	-2.4
CDX2	1.24	0.622	0.8	-1.161	0.744	0.878	-2.401
ULK1	1.273	8.62e-08	5.71e-07	-1.13	0.00833	0.0219	-2.403
PYCR1	1.031	0.442	0.63	-1.379	3.11e-15	3.92e-14	-2.41
GRM5	1.093	0.91	0.987	-1.34	0.606	0.779	-2.433
TNFRSF12A	1.327	2.42e-10	2.18e-09	-1.111	0.0218	0.0512	-2.438
MARS	1.042	0.298	0.471	-1.397	9.25e-17	1.32e-15	-2.439
SARS	1.386	3.12e-15	4.58e-14	-1.054	0.213	0.356	-2.44
CARS	1.377	2.31e-15	3.42e-14	-1.068	0.107	0.202	-2.445
YARS	1.352	2.14e-13	2.66e-12	-1.102	0.0195	0.0467	-2.454
ERVW-1	1.032	1	1	-1.449	0.583	0.76	-2.481
CBS	1.217	5.87e-06	2.96e-05	-1.289	1.44e-08	9.56e-08	-2.506
NANOG	1.415	0.897	0.977	-1.096	1	1	-2.511
ALDH2	1.484	3.18e-06	1.68e-05	-1.032	0.742	0.878	-2.516
GPT2	1.439	2.89e-10	2.58e-09	-1.092	0.158	0.278	-2.531
IFNL1	-1.054	1	1	-3.605	0.271	0.429	-2.551
COL12A1	1.546	3.73e-10	3.28e-09	-1.013	0.864	0.953	-2.559
PAX8	6.262	0.412	0.598	3.693	0.379	0.557	-2.569
PSAT1	1.242	1.23e-07	7.94e-07	-1.352	4.39e-13	4.63e-12	-2.594
ARHGEF2	1.656	9.86e-32	4.52e-30	-1.003	0.956	1	-2.659
STC2	1.371	1.35e-08	9.9e-08	-1.321	5.47e-07	2.99e-06	-2.692
EPB41L4A-AS1	1.694	1.18e-09	9.83e-09	-1.016	0.872	0.959	-2.71
PTPRH	1.151	0.00974	0.0263	-1.6	1.23e-15	1.61e-14	-2.751
PHGDH	1.702	1.43e-32	6.73e-31	-1.092	0.0604	0.124	-2.794
ALOXE3	8.727	8.71e-56	1.04e-53	5.852	4.47e-25	1.14e-23	-2.875
ULBP1	1.964	4.59e-20	1e-18	-1.014	0.879	0.963	-2.978
TRIB3	1.225	1.48e-05	6.95e-05	-1.796	1.35e-26	3.76e-25	-3.021
PCK2	1.383	1.12e-10	1.05e-09	-1.707	8.07e-22	1.7e-20	-3.09
DUSP8	10.439	5.7e-71	1.14e-68	7.283	9.25e-94	3.07e-91	-3.156
RAB39B	2.224	1.31e-10	1.22e-09	-1.055	0.716	0.861	-3.279
CTH	1.458	0.000829	0.00287	-1.978	1.24e-07	7.39e-07	-3.436
NUPR1	1.354	2.71e-05	0.000122	-2.14	1.39e-12	1.4e-11	-3.494
ASNS	1.297	2.92e-10	2.61e-09	-2.229	3.46e-75	6.08e-73	-3.526
EPO	2.578	0.512	0.697	-1.068	1	1	-3.646
RPS6KA2	-1.234	0.0333	0.0772	-4.914	1.37e-35	6.29e-34	-3.68
TXNDC2	-5.19	1.28e-06	7.18e-06	-8.918	4.78e-09	3.34e-08	-3.728
ALDH1L2	1.676	4.34e-08	3.01e-07	-2.21	1.33e-10	1.11e-09	-3.886
PADI4	2.881	0.57	0.751	-1.056	1	1	-3.937
F2	1.497	0.582	0.762	-2.613	0.327	0.498	-4.11
CHAC1	1.327	0.000102	0.000416	-3.012	9.57e-29	2.98e-27	-4.339
ADM2	1.22	0.0939	0.186	-3.339	4.21e-18	6.65e-17	-4.559
NGF	10.653	1.72e-06	9.45e-06	5.362	0.00665	0.0179	-5.291
ATF3	7.904	1.92e-124	1.69e-121	2.537	4.93e-16	6.65e-15	-5.367
CCND2	1.225	0.475	0.663	-5.118	0.000295	0.00105	-6.343
ANKRD1	27.245	8.08e-87	2.41e-84	20.485	5.62e-46	3.84e-44	-6.76
IGFBP5	2.274	0.527	0.712	-5.343	0.568	0.747	-7.617
List of genes upregulated in Gem+ISIRB over Gem treatment
Symbol	Fold Change(Gem/Control)	p-value(A1)	False Discovery Rate (q-value)(A1)	Fold Change(Gem+ISR/Control)	p-value(A2)	False Discovery Rate (q-value)(A2)	Fold Difference
INHBA	16.297	4.35e-09	3.4e-08	26.921	1.81e-16	2.54e-15	10.624
DNAH17	5.883	0.0178	0.0447	12.215	3.13e-13	3.34e-12	6.332
REEP1	10.57	2e-36	1.12e-34	15.737	2.05e-62	2.42e-60	5.167
FOXJ1	3.482	0.000166	0.000655	7.209	5.73e-14	6.51e-13	3.727
FAM111B	3.827	9.08e-31	3.98e-29	6.699	2.25e-15	2.87e-14	2.872
EGR2	4.333	1.42e-06	7.91e-06	7.126	3.67e-14	4.23e-13	2.793
NOS2	3.315	0.0112	0.0297	5.955	9.87e-09	6.65e-08	2.64
DRAXIN	8.207	5.58e-09	4.29e-08	10.751	4.67e-13	4.91e-12	2.544
CCNE2	5.552	6.71e-147	1.07e-143	7.834	1.86e-166	2.98e-163	2.282
N4BP2L1	2.799	0.00185	0.00594	5.059	2.53e-10	2.05e-09	2.26
HUNK	10.151	2.05e-08	1.48e-07	12.395	7.46e-09	5.09e-08	2.244
BUB1B	-1.156	0.000484	0.00176	1.039	0.354	0.528	2.195
RBX1	-1.117	0.0221	0.054	1.007	0.88	0.964	2.124
C1QTNF2	9.731	1.84e-19	3.82e-18	11.852	8.58e-26	2.29e-24	2.121
AKAP5	4.999	3.91e-70	7.48e-68	6.863	7.97e-91	2.42e-88	1.864
CAMK4	7.453	0.00128	0.00426	9.297	9.39e-05	0.000367	1.844
CD247	4.904	0.000196	0.000763	6.63	3.43e-12	3.33e-11	1.726
TLR4	4.366	0.0278	0.0658	6.08	0.00553	0.0151	1.714
GDF9	-3.851	0.0181	0.0454	-2.335	0.076	0.151	1.516
SEMA3D	-3.616	5.05e-10	4.37e-09	-2.182	5.15e-05	0.00021	1.434
DMBX1	4.567	1.23e-08	9.13e-08	5.986	1.71e-13	1.86e-12	1.419
TMEFF1	3.059	1.62e-06	8.94e-06	4.46	5.38e-13	5.62e-12	1.401
NDRG4	11.061	6.06e-146	8.2e-143	12.41	2.15e-171	4.21e-168	1.349
C7orf57	4.695	1.49e-07	9.57e-07	6	1.71e-12	1.71e-11	1.305
