# Supplementary material for: Integrated stress response is critical for gemcitabine resistance in pancreatic ductal adenocarcinoma
Source: Cell Death Dis. 2015 Oct 15;6(10):e1913–. doi: 10.1038/cddis.2015.264 (PMC4632294; doi:10.1038/cddis.2015.264)
Supplement: Supplementary Table 4 [file cddis2015264x10.xlsx]

## Sheet: Supplementary Table 4
List of genes (Figure 5d) involved in Nupr1 signaling network
Criteria set: P value <0.001
Log ratio of Fold changes in gene expression compared to control group was shown
Gene ID	ISIRB.vs.Control	Gem vs Control	Gem+ISRIB vs control
ABL2 | 27	NA	2.11018	1.65731
ADAM22 | 53616	NA	NA	1.55754
ALOXE3 | 59344	NA	8.72557	5.84543
ANKRD32 | 84250	NA	2.02914	2.64432
ARHGEF26 | 26084	NA	1.62141	1.93914
ATAD5 | 79915	NA	NA	2.93167
ATF3 | 467	-2.2527	7.90312	2.53595
BLM | 641	NA	1.60496	2.00619
BRCA1 | 672	NA	1.8915	2.42401
BTG1 | 694	NA	NA	-1.24385
C19orf33 | 64073	NA	NA	-1.37224
C3orf58 | 205428	NA	NA	1.28935
CCNF | 899	NA	-1.65462	-1.33671
CDK2 | 1017	NA	1.97323	2.36281
CDKN1B | 1027	NA	NA	-1.33264
CENPI | 2491	NA	NA	1.38409
CNIH2 | 254263	NA	3.00582	3.52094
COQ10A | 93058	NA	NA	1.34367
CREB5 | 9586	NA	3.51828	2.30515
CXCL3 | 2921	NA	NA	-42.5758
DDIT3 | 1649	-1.44935	5.93853	4.09903
DPYSL5 | 56896	NA	2.4997	3.08271
DSN1 | 79980	NA	2.15601	2.49825
DUSP8 | 1850	NA	10.4374	7.27863
E2F8 | 79733	NA	2.71496	3.58653
ETV1 | 2115	NA	NA	1.56875
EXO1 | 9156	NA	3.82456	4.84419
FAM111A | 63901	NA	2.80655	3.52867
FAM111B | 374393	NA	3.82697	6.69681
FHL2 | 2274	NA	1.52322	NA
GAB2 | 9846	NA	1.58403	1.26476
GADD45A | 1647	NA	5.43942	3.45799
GDF15 | 9518	NA	2.35367	1.90657
GINS1 | 9837	NA	1.69743	2.02962
GNE | 10020	NA	NA	-1.20952
HBEGF | 1839	NA	2.48969	2.14724
HK2 | 3099	NA	1.77947	1.47177
KIF20A | 10112	NA	-2.96836	-2.56344
KIF2C | 11004	NA	NA	1.2259
KLF4 | 9314	NA	2.96244	2.49583
LIF | 3976	NA	NA	-1.49831
MCM10 | 55388	NA	2.42713	2.85645
MGLL | 11343	NA	2.1703	1.8578
MKI67 | 4288	NA	NA	1.58485
MMD | 23531	NA	1.43018	1.86222
MMS22L | 253714	NA	1.89191	2.25968
MX2 | 4600	NA	NA	-1.22482
MYC | 4609	NA	NA	-1.35908
NFIB | 4781	NA	NA	-1.28274
NGFR | 4804	NA	2.1368	2.52958
NSF | 4905	NA	NA	1.24363
NUPR1 | 26471	-2.2917	1.35388	-2.14146
OSER1 | 51526	NA	2.05613	1.66713
POLH | 5429	NA	NA	1.26493
POLQ | 10721	NA	1.6505	2.02271
PPFIBP2 | 8495	NA	NA	-1.49006
PPP1R15A | 23645	NA	3.71388	2.5593
RIBC2 | 26150	NA	2.08703	2.4365
RMI1 | 80010	NA	1.7042	2.25181
SAMD4A | 23034	NA	1.82534	1.33966
SAT1 | 6303	NA	2.53213	1.85196
SERPINE1 | 5054	NA	1.78093	1.32964
SH2D5 | 400745	NA	2.79878	1.76157
SIK1 | 150094	NA	1.78787	2.2231
SKP2 | 6502	NA	1.57173	1.97497
SLC25A12 | 8604	NA	NA	1.39846
SLC39A8 | 64116	NA	3.20863	4.25826
SNHG17 | 388796	NA	2.2483	1.47782
SPTSSA | 171546	NA	NA	1.2383
TRIB3 | 57761	-1.70273	NA	-1.79749
UPRT | 139596	NA	NA	1.351
USP36 | 57602	NA	2.60785	2.10854
VPS45 | 11311	NA	NA	1.33446
XRCC2 | 7516	NA	1.51033	1.81204
ZDHHC13 | 54503	NA	NA	1.34254
