# Supplementary material for: Integrated stress response is critical for gemcitabine resistance in pancreatic ductal adenocarcinoma
Source: Cell Death Dis. 2015 Oct 15;6(10):e1913–. doi: 10.1038/cddis.2015.264 (PMC4632294; doi:10.1038/cddis.2015.264)
Supplement: Supplementary Table 5 [file cddis2015264x11.xlsx]

## Sheet: Supplementary Table 5
List of genes differneitally expressed in response to ISRIB treatmentment in PANC-1 cells.
	ISIRB /Control	Log ratio of ISIRB /Control		P-Value
1	ASNS	-1.23882	down	4.35e-36
2	CHAC1	-1.82888	down	1e-29
3	PHGDH	-1.15798	down	3.9e-28
4	PCK2	-1.16924	down	5.82e-25
5	FAM129A	-1.78201	down	1.72e-21
6	ALDH1L2	-2.0702	down	5.89e-21
7	STC2	-1.01854	down	7.42e-20
8	PSAT1	-0.813286	down	4.85e-17
9	NUPR1	-1.22292	down	1.03e-15
10	TRIB3	-0.793071	down	3.72e-14
11	RPS6KA2	-1.35934	down	1.27e-13
12	ADM2	-1.49106	down	2.34e-12
13	SESN2	-1.09902	down	2.71e-09
14	BEX2	-1.45844	down	3.38e-09
15	SLC1A4	-0.681268	down	6.03e-09
16	ATF4	-0.54846	down	7.95e-09
17	CBS	-0.5378	down	6.27e-08
18	ULBP1	-0.828492	down	1.04e-07
19	LAMP3	-1.36927	down	3.6e-07
20	CTH	-0.997089	down	1.26e-06
21	BCAT1	-1.34256	down	1.27e-06
22	JDP2	-0.674153	down	2.15e-06
23	VLDLR	-1.218	down	6.08e-06
24	TUBE1	-0.517268	down	1.91e-05
25	DDIT3	-0.561282	down	2.54e-05
26	ATF3	-1.2001	down	0.00043043
27	RNF103-VPS24	4.77614	up	0.000517248
28	DGKH	-0.628549	down	0.000608155
29	LOC388564	0.550574	up	0.0010196
